# Supplementary material for: Association of Electrical Cardioversion with Brain Perfusion and Cognitive Function in Patients with Atrial Fibrillation
Source: Life (Basel). 2023 Apr 3;13(4):935. doi: 10.3390/life13040935 (PMC10142430; doi:10.3390/life13040935)
Supplement: Supplementary file 1 [file life-13-00935-s001.zip]

Archive with 1 entries (1 files):
- life-2260472-supplementary.pdf
